# Supplementary material for: Occupational exposure to particles and mitochondrial DNA - relevance for blood pressure
Source: Environ Health. 2017 Mar 9;16:22. doi: 10.1186/s12940-017-0234-4 (PMC5343309; doi:10.1186/s12940-017-0234-4)
Supplement: Additional file 1: — Raw data of mtDNA copy number and methylation in D-loop and MT-TF in Excel. (XLSX 21 kb) [file 12940_2017_234_MOESM1_ESM.xlsx]

## Sheet: supplemental file 1. raw data o
ID	GROUP	mtDNA copy number	Dloop methylation_cite 1	Dloop methylation_cite 2	Dloop methylation_cite 3	MTTF methylation
1	welder	1.43305	7.36	26.32	12.84	3.77
2	welder	1.14782	8.4	22.5	9.69	6.37
3	welder	1.39357	8.66	21.87	9.89	6.75
4	welder	1.32472	6.77	18.22	7.97	5.55
5	welder	1.06661	9.22	25.9	10.5	0
6	welder	1.20621	10.22	22.99	10.25	4.33
7	welder	1.36774	10.42	29.96	14.36	0
8	welder	1.29415				7.13
9	welder	1.38967	8.66	24.46	10.48	6.6
10	welder	1.18849	7.09	20.11	7.92	4.23
11	welder	1.51925	8.13	21.18	9.08	12.7
12	welder	2.07643	6.79	19.58	8.71	0
13	control	1.69591	7.32	19.47	7.58	3.44
14	control	1.6985	7.24	21.21	8.71	3
15	control	1.28395	7.73	21.21	8.15	4.08
16	control	2.6165	8.14	22.31	8.79	3.94
17	control	1.47236	7.71	22.96	8.7	2.59
18	control	1.65415	4.87	14.83	5.67	4.75
19	control	1.5873	7.4	17.64	7.93	0
20	control	1.02076	5.06	17.21	6.48	2.98
21	control	1.08963	6.58	17.17	7	0
22	control	1.3659	6.76	19.08	7.38	4.46
23	control	1.34108	7.19	19.59	9.58	3.79
24	control	1.36716	7.6	21.4	9.25	3.09
25	control	1.64708	5.97	16.95	7	3.21
26	control	1.50463	7.91		7.88	2.23
27	welder	1.27417	6.28	17.17	7.28	3.34
28	welder	1.46634	6.68	17.65	8.14	0
29	welder	1.23433	5.88	18.35	7.23	2.53
30	welder	1.33608	7.17	20.68	9.28	0
31	welder	0.919461	8.62	24.17	7.75	2.77
32	welder	1.16708	11.24	33	13.46	2.56
33	welder	1.28757	9.21	25.52	10.23	2.15
34	welder	1.4158	7.99	18.7	8.05	4.62
35	welder	1.88111	7.89	20.46	9.2	0
36	welder	0.945912	7.38	21.01	8.3	3.62
37	welder	0.949805	7.75	19.28	10.01	2.49
38	welder	1.05791	9.95	23.74	10.14	4.22
39	welder	1.19568	9.24	14.73	2.95	2.94
40	welder	1.00206	9.37	26.82	10.57	3.71
41	welder	0.982859	8.86	20.66	8.02	5.6
42	welder	1.08786				2.96
43	welder	0.918587	7.6	21.61	7.85	4.39
44	welder	1.29588	7.99	19.13	9.54	0
45	welder	1.04583				2.86
46	welder	0.945634	9.21	23.59	9.25	1.5
47	welder	0.895024	8.97	25.73	9.9	5.74
48	welder	1.04395	8.86	27.61	11.37	1.91
49	welder	1.4626	9.42	24.39	10.57	3.11
50	welder	1.05135	8.37	18.81	8.35	4.43
51	welder	1.11495	7.66	17.31	8.7	0
52	welder	1.28828	7.94	17.51	7.53	3.65
53	welder	1.24477	7.36	18.21	8	0
54	welder	1.303	8.56	21.05	8.83	4.75
55	welder	1.04521	8.74	17.83	9.71	3.28
56	welder	1.25946	7.73	20.17	10.1	7.63
57	welder	1.24623	8.13	20.65	9.03	4.14
58	welder	0.846301	8.06	18.23	7.8	2.13
59	welder	0.852403	7.5	18.83	8.41	2.62
60	welder	0.922637	7.54	19.09	8.67	0
61	welder	1.51044	8.2	18.34	7.89	1.81
62	welder	0.973962	10.05	23.65	10.55	0
63	welder	1.21078	8.76	20.65	8.84	4.26
64	welder	1.63614	7.09	18.58	7.97	0
65	welder	1.17034	7.45	17.87	8.15	2.85
66	welder	1.10272	4.76	11.66	8.61	3.92
67	welder	0.879756	6.15	15.28	6.36	0
68	welder	0.805869	7.91	19.56	8.28	3.26
69	welder	1.25806	7.96	19.83	8.99	0
70	welder	0.911851	8.38	22.8	9.79	3.3
71	welder	0.942771	7.98	18.35	8.01	1.37
72	welder	0.678494	9.1	15.98	14.82	3.43
73	welder	1.38649	8.52	20.1	8.92	2.12
74	welder	1.02623	10.99	25.34	11.86	2.56
75	welder	1.09805	8.78	21.09	9.26	4.11
76	welder	1.39493	8.01	19.92	9.16	0
77	welder	0.922411	9.86	23.42	10.86	2.57
78	welder	1.30345				1.94
79	welder	1.12111	8.49	22.06	10.56	4.14
80	welder	1.29439	13.74	33.74	14.46	2.2
81	welder	1.3895	8.22	21.99	9.97	13.67
82	welder	1.00875	9.03	24.92	9.56	3
83	welder	1.32783	8.98	20.92	9.02	2.67
84	welder	1.30968	8.69	23.13	9.8	2.47
85	welder	1.52787	7.85	20.22	9.29	0
86	welder	1.37607	9.83	22.14	11.15	3.13
87	control	1.25417	9.91	23.88	11.32	1.94
88	control	1.08401	10.46	25.85	12.11	2.95
89	control	0.970997	13.99	26.16	14	12
90	control	1.21121	11.29	26.73	11.94	5
91	control	1.00933	7.25	15.7	11.17	3
92	control	1.28324	10.29	24.5	11.97	0
93	control	1.20832	10.09	23.27	10.88	0
94	control	0.938475	13.14	17.68	13.91	5
95	control	1.06827	13	28.06	15.56	7
96	control	1.22471				6
97	control	0.842057	13.02	25.5	14.92	7.55
98	welder	1.20607	14.07	34.1	17.68	0
99	welder	1.1326	10.98	26.66	12.14	4.79
100	welder	0.837111	11.72	28.3	16.06	0
101	welder	1.04381				10.85
102	welder	1.21396	10.92	25.62	13.39	0
103	welder	0.887331	16.96	35	17.02	9.52
104	welder	0.945708	17.28	32.48	16.82	7.63
105	welder	0.857274	9.77	26.24	15.01	4.69
106	welder	1.01008	11.33	28.34	12.64	7.24
107	welder	0.758372	10.54	25	13.04	3.64
108	welder	0.830772	9.01	18.62	9.06	7.02
109	welder	0.88097	10.47	21.26	11.04	0
110	welder	0.699008	11.48	28.24	13.18	6.8
111	welder	1.33723	11.77	30.47	15.68	5.67
112	welder	1.68895	11.61	32.42	16.39	9.12
113	welder	1.19901	9.5	24.23	12.38	4.52
114	welder	1.37435	10.52	8.81	17.87	4.75
115	welder	0.862507	10.01	16.55	9.68	5.41
116	control	1.09634	9.73	20.31	10.23	0
117	control	1.08039	11.31	21.55	8.97	7.92
118	control	0.995043	10.36	20.54	9.82
119	control	1.24119	12.68	33.53	17.01	7.8
120	control	1.30062	11.68	29.98	14.76	6.71
121	control	1.07793	11.2	24.6	14.9	0
122	control	0.866606	9.54	21.68	10.47	0
123	control	0.562939	10.05	20.08	10.38
124	control	0.843087	10.11	17.39	8.11	4.15
125	control	0.738625	11.3	19.17	10.27	4.35
126	control	0.982899	13.05	22.37	11.55	7.95
127	control	0.851305	13.89	27.08	14.06	0
128	control	1.19392				7.55
129	control	1.07522	11.11	27.23	12.98	4.09
130	control	1.02669	12.04	23.22	13.09	6.08
131	control	0.978227	11.65	21.77	10.24	8.6
132	control	0.932053	9.34	19.82	9.48	0
133	control	1.08367	10.58	20.94	10.11	10.61
134	control	0.878687	12.08	21.36	10.4	10.57
135	control	0.923519	13.58	31.74	14.68	10.62
136	control	0.770041	17.89	31.23
137	control	0.972843	9.95	23.19	11.7	5.95
138	control	1.00433	10.59	29.05	13.52	7.21
139	control	0.806239	11.18	21.89	11.57	4.56
140	control	0.977288	9.69	19.88	12.34	10.23
141	control	0.952784	12.19	27.94	14.85	5.9
142	control	1.02797	11.36	25.98	11.22	5.19
143	control	1.02261	11.04	27.34	13.04	12.18
144	control	1.09593	12.79	33.93	17
145	control	0.900317				4.16
146	control	1.07352	9.21	24.1	11.89	0
147	control	0.858139	11.2	25.85	11.31	6.09
148	welder	0.888888				0
149	welder	1.15377	9.6	19.7	8.89	5.43
150	welder	0.896889	11.82	25.78	12.03	7.54
151	welder	0.952356	12.99	33.14	16.3	9.74
152	welder	0.900455	12.33	33.14	14.82
153	welder	1.02361	11.72	19	14.7	5.63
154	welder	1.13748	10.02	23.54	11.48	6.28
155	control	0.863453	11.7	18.04	11.92	0
156	control	0.931371				5.64
157	control	1.19719	11.82	26.76	13.1	0
158	control	1.03259	13.16	31.64	15.31	18
159	control	0.995472				8.4
160	control	0.899635	13.63	31.99	14.5	9.85
161	control	1.11233	10.49	26.33	13.85	5.32
162	welder	1.12737	28.04	35.82	26.44	4.91
163	welder	1.31059	8.97	22.99	10.99	9.54
164	welder	1.33761				4.28
165	welder	0.985004	13.13	31.87	15.75	5.16
166	control	1.13786	12	27.12	14.51	6.64
167	control	1.09553	9.33	24.3	13.02	5.86
168	control	0.769819				7.59
169	control	1.33398	12.26	26.41	14.96	0
170	control	0.976734	11.22	25.11	11.17	8.67
171	control	1.07867	11.56	23.34	11.33	0
172	control	1.10309	10.29	31.36	16.23	6.62
173	control	0.754934				0
174	control	0.755516	13.26	31.64	17.05	9.89
175	control	0.890987	14.12		22.72	9.83
176	control	0.814742	11.53		24.92	10.36
177	control	0.959485	14.14	29.65	15.18	9.4
178	control	1.47263	14.19	26.92	15.63	9.82
179	control	0.940371	14.1	29.62	13.77	8.72
180	control	0.952523	7.5	20.27	13.62	7.59
181	control	1.13865	9.96	24.82	12.61
182	control	0.937216	12.95	28.67	15.17	0
183	control	1.50159	11.73	29.96	16.24	8.45
184	control	0.796894	12.4	36.26	21.73	0
185	control	0.883672				10.96
186	control	0.940853	12.07	30.92	17.03	0
187	control	1.09054	11.55	24.69	15.42	0
188	control	1.15408	9.48	21.55	11.77	0
189	control	1.35686	11.5	28.95	15.1	0
190	control	1.42782				10.34
191	control	0.93378		28.21
192	control	1.1753
193	control	1.45434	9.31	23.92	9.65	3.19
194	control	1.19981	9.09	24.3	10.32	5.97
195	control	1.19265	8.99	23.08	10.45	4.43
196	control	0.676	8.81	24.93	10.27	2.61
197	control	1.07222	9.14	24.83	10.22	2.5
198	control	0.638952	9.43	24.58	9.97	3.63
199	control	0.857462	8.67	22.2	9.55	6.09
200	control	1.11728	9.91	26.94	11.6	13.9
201	control	0.889942	9.04	23.55	10.22	2.91
202	control	0.953159	10.79	27.17	12.44	3.66
203	control	0.735857	8.63	24.7	10.2	3.25
204	control	0.996968	10.56	27.09	11.94	2.98
205	control	0.89897	8.04	23.01	9.53	3.17
206	control	0.970467	10.07	24.92	12.11	3.98
207	control	1.07139	10.92	27.31	11.27	4.95
208	control	1.23647	9.74	26.05	10.96	4.98
209	control	1.3488	11.11	27.02	12.14	16.37
210	control	0.768341	9.4	24.79	11.65	3.98
211	control	0.670394	8.52	22.47	9.91	3.01
212	control	0.751651	7.22	21.93	9.05	0
213	control	0.659938	10.56	27.77	11.62	3.02
214	control	0.989454	9.65	26.44	11.21	4.13
215	control	0.918076	10.03	16.63	17.35	4.44
216	control	0.983974	7.61	20.84	9.44	13.3
217	control	0.93664	10.74	26.67	11.06	7.15
218	control	0.895563	9.35	27.5	12.56	2.5
219	control	0.878838	9.31	22.96	11.98	17.05
220	control	0.816004	10.14	25.41	10.82	2.39
221	control	0.683887	11.33	31.11	13.27	8.38
222	control	1.07946	10.4	26.37	13.51	9.27
223	control	1.04409	10.76	31.44	10.18	7.05
224	control	0.868635	12.72	31.81	19.6	9.57
225	control	0.774572	12.59	25.27	13.17	8.97
226	control	1.05807	10.95	24.56	11.05	4.6
227	control	0.86809	7.34	14.48	11.07	3.11
228	control	0.918763	9.04	24.88	11.29	3.76
